# Supplementary material for: Heart failure care and outcomes in a Tanzanian emergency department: A prospective observational study
Source: PLoS One. 2021 Jul 13;16(7):e0254609. doi: 10.1371/journal.pone.0254609 (PMC8277059; doi:10.1371/journal.pone.0254609)
Supplement: S1 File — (XLSX) [file pone.0254609.s001.xlsx]

## Sheet: Sheet1
Please enter the surveyor's initials [Tafadhali weka herufi za mwanzo za majina ya mtafiti].
Section 1. Eligibility screening [Sehemu ya 1: Kucheki kama mgonjwa anafaa]
Did the patient sign informed consent form? [Je, mgonjwa alisaini formu ya consenti]
Is the patient 18 years of age or older? [Je, mgonjwa ana umri wa miaka 18 au zaidi?]
Does the patient have chest pain or shortness of breath? [Je, mgonjwa ana maumivu ya kifua au anapumua kwa shida?]
Does the patient have fever, active asthma, or traumatic chest pain? [Je, mgonjwa ana homa, asthma inayomsumbua sasa hivi, au maumivu ya kifua kwa sababu ya kuumia?]
Section 2. General information [Sehemu ya 2: Taarifa za jumla]
Study ID [Namba ya utambulisho katika utafiti]
Today's date [tarehe ya leo]
What day is this patient being enrolled on?
Gender of the respondent [Jiinsia ya anaehojiwa].
Provide the age (in YEARS) of the respondent [Umri wa anayehojiwa].
What region do you live in? [Unaishi kwenye mkoa gani?]
What district do you live in? [Unaishi kwenye wilaya gani?]
Please specify "Other" Region
What village do you live in? [Unaishi kwenye kijiji gani?]
What is your highest completed level of formal school education [Una elimu ya kiwango gani]?
What is your tribe [Wewe ni kabila gani?]
Section 3. The next set of questions will be about your medical history [Sehemu ya 3: Maswali yafuatayo ni kuhusu historia yako ya afya]
Have you ever used tobacco products? [Je, umewahi kutumia aina za tumbaku?]
Do you currently use tobacco products? [Je, unatumia aina yoyote ya tumbaku kwa sasa?]
Have you ever consumed alcohol? [Je, umewahi kutumia pombe?]
Have you consumed alcohol in the past year? [Je, umewahi kutumia pombe ndani ya mwaka mmoja uliopita?]
In a typical week, on how many days do you eat vegetables? [Kwa kawaida, unakula mbogamboga siku ngapi ndani ya wiki moja]
In a typical week, on how many days do you eat fruit? [Kwa kawaida, unakula matunda siku ngapi ndani ya wiki moja?]
Do you have any history of these medical problems? [Je una historia ya matatizo hayo ya afya?]
Please specify the HIV medications you currently take [Taja dawa za VVU unazotumia kwa sasa]
Please specify all medications you are currently taking [Taja dawa zote unazotumia kwa sasa]
How much time do you usually spend exercising each day such as walking fast, running, biking, carrying heavy objects, or digging ditches? [Kwa kawaida, unatumia muda gani kila siku kufanya mazoezi kama kutembea haraka, kukimbia, kuendesha baiskeli, kubeba vitu vizito, au kuchimba handaki?]
How many minutes do you usually spend exercising each day such as walking fast, running, biking, carrying heavy objects, or digging ditches? [Kwa kawaida, unatumia dakika ngapi kila siku kufanya mazoezi kama kutembea haraka, kukimbia, kuendesha baiskeli, kubeba vitu vizito, au kuchimba handaki?]
How many hours do you usually spend exercising each day such as walking fast, running, biking, carrying heavy objects, or digging ditches? [Kwa kawaida, unatumia masaa mangapi kila siku kufanya mazoezi kama kutembea haraka, kukimbia, kuendesha baiskeli, kubeba vitu vizito, au kuchimba handaki?]
Have any of your blood relatives ever had a heart attack or stroke? [Je, ndugu yako yoyote amewahi kupata mshituko wa moyo au stroke/kiharusi?]
Section 4. The next set of questions will be about your symptoms today [Sehemu ya 4: Maswali yafuatayo ni kuhusu dalili zako za leo].
For what problem did you come to the hospital today (primary complaint)? [Ni tatizo gani kubwa limekuleta hospitalini leo (tatizo kuu)?]
Please specify the chief complaint
Other than your chief complaint, what other symptoms do you have? [Tofauti na shida kuu, una dalili nyingine gani?]
Please specify the secondary complaint(s)
How long ago did your chest pain/shortness of breath start? [Uliaanza kusikia maumivu ya kifua au shida ya kupumua muda gani uliopita?]
How many days ago did your chest pain/shortness of breath start? [Uliaanza kusikia maumivu ya kifua au shida ya kupumua siku ngapi zilizopita?]
How many hours ago did your chest pain/shortness of breath start? [Uliaanza kusikia maumivu ya kifua au shida ya kupumua masaa mangapi yaliopita?]
How many minutes ago did your chest pain/shortness of breath start? [Uliaanza kusikia maumivu ya kifua au shida ya kupumua dakika ngapi zilizopita?]
Is your chest pain/shortness of breath worse with exercise? [Je, maumivu yako ya kifua yanaongezeka ukifanya mazoezi au unapumua kwa shida zaidi ukifanya mazoezi?]
Prior to coming to KCMC today, where else did you seek care for your chest pain/shortness of breath? [Kabla ya kuja hapa KCMC leo, ulijaribu matibabu kwa maumivu ya kifua au shida ya kupumua sehemu gani nyingine?]
If you didn't come to the hospital immediately for your chest pain, why didn't you? [Kama haujaja hospitalini kwa haraka, ni kwa sababu gani?]
Please specify the other reason for your delay
How much time did it take you to get here to the hospital? [Ulitumia muda gani kufika hapa hospitalini?]
How many hours did it take you to get here to the hospital? [Ulitumia masaa mangapi kufika hapa hospitalini?]
How many minutes did it take you to get here to the hospital? [Ulitumia dakika ngapi kufika hapa hospitalini?]
Section 5. Vital Signs [Sehemu ya 5: Vital Signs]
Systolic blood pressure [Systolic shinikizo la damu]
Diastolic blood pressure [Diastolic shinikizo la damu]
Pulse
Weight [Uzito] (kg)
Height [Urefu] (cm)
